# Supplementary material for: Subcellular Proteomics to Understand Promotive Effect of Plant-Derived Smoke Solution on Soybean Root
Source: Proteomes. 2021 Oct 2;9(4):39. doi: 10.3390/proteomes9040039 (PMC8544748; doi:10.3390/proteomes9040039)
Supplement: Supplementary file 1 [file proteomes-09-00039-s001.zip]

Archive with 2 entries (2 files):
- new Supplemental Figures.pptx
- rev Supplemental Tables.pdf
